# Supplementary material for: Design, Synthesis, and Biological Evaluation of Phenyloxadiazole Sulfoxide Derivatives as Potent Pseudomonas aeruginosa Biofilm Inhibitors
Source: Molecules. 2023 May 4;28(9):3879. doi: 10.3390/molecules28093879 (PMC10180516; doi:10.3390/molecules28093879)
Supplement: Supplementary file 1 [file molecules-28-03879-s001.zip]

Archive with 1 entries (1 files):
- molecules-2351158-supplementary.pdf
